# Supplementary material for: Seasonal Variation in Shell Calcification of Planktonic Foraminifera in the NE Atlantic Reveals Species-Specific Response to Temperature, Productivity, and Optimum Growth Conditions
Source: PLoS One. 2016 Feb 9;11(2):e0148363. doi: 10.1371/journal.pone.0148363 (PMC4747607; doi:10.1371/journal.pone.0148363)
Supplement: S1 Table — Long-term data for the catchment area of sediment trap L1/K276 and data for site ESTOC during the sampling period. (XLSX) [file pone.0148363.s001.xlsx]

## Sheet: Carbonate System L1-K276
Supplements to: Weinkauf, M. F. G., Kunze, J. G., Waniek, J. J., and Kucera, M.: "Seasonal variation in shell calcification of planktonic Foraminifera in the NE Atlantic reveals species-specific response to temperature, productivity, and optimum growth conditions", PLOS ONE
Season:		Season for which mean data have been calculated
SSS:		Long-term mean sea surface salinity of the surface water in the catchment area of the trap during sampling (Source: Zweng, M. M., Reagan, J. R., Antonov, J. I., Locarnini, R. A., Mishonov, A. V., Boyer, T. P., Garcia, H. E., Baranova, O. K., Johnson, D. R., Seidov, D., and Biddle, M. M. (2013) "World Ocean Atlas 2013, volume 2: Salinity", in: Levitus, S. and Mishonov, A. (eds.), NOAA Atlas NESDIS…
SST:		Long-term mean sea surface temperature of the surface water in the catchment area of the trap during sampling (Source: Locarnini, R. A., Mishonov, A. V., Antonov, J. I., Boyer, T. P., Garcia, H. E., Baranova, O. K., Zweng, M. M., 770 Paver, C. R., Reagan, J. R., Johnson, D. R., Hamilton, M., and Seidov, D. (2013) "World Ocean Atlas 2013, volume 1: Temperature", in: Levitus, S. and Mishonov, A. (e…
P:		Long-term mean phosphate content of the surface water in the catchment area of the trap during sampling (Source: Garcia, H. E., Locarnini, R. A., Boyer, T. P., Antonov, J. I., Baranova, O. K., Zweng, M. M., Reagan, J. R., and Johnson, D. R. (2013) "World Ocean Atlas 2013, volume 4: Dissolved inorganic nutrients (phosphate, nitrate, silicate)", in: Levitus, S. and Mishonov, A. (eds.), NOAA Atlas N…
Si:		Long-term mean silicate content of the surface water in the catchment area of the trap during sampling (Source: Garcia, H. E., Locarnini, R. A., Boyer, T. P., Antonov, J. I., Baranova, O. K., Zweng, M. M., Reagan, J. R., and Johnson, D. R. (2013) "World Ocean Atlas 2013, volume 4: Dissolved inorganic nutrients (phosphate, nitrate, silicate)", in: Levitus, S. and Mishonov, A. (eds.), NOAA Atlas NE…
Alk.:		Long-term mean alkalinity of the surface water in the catchment area of the trap during sampling (Source: Goyet, C., Healy, R., Ryan, J., and Kozyr, A. (2000) "Global Distribution of Total Inorganic Carbon and Total Alkalinity below the Deepest Winter Mixed Layer Depths", Tech. Rep. 4995, U.S. Department of Energy, http://odv.awi.de/en/data/ocean/global_alkanity_tco2/.)
CO2:		Long-term CO2 content of the surface water in the catchment area of the trap during sampling (Source: Goyet, C., Healy, R., Ryan, J., and Kozyr, A. (2000) "Global Distribution of Total Inorganic Carbon and Total Alkalinity below the Deepest Winter Mixed Layer Depths", Tech. Rep. 4995, U.S. Department of Energy, http://odv.awi.de/en/data/ocean/global_alkanity_tco2/.)
[CO32-]		Carbonate saturation of the surface sea water, calculated with CO2Sys v. 2.1 (Lewis, E., Wallace, D., and Allison, L. J. (1998) "Program developed for CO2 system calculations", Tech. Rep. 4735, Carbon Dioxide Information Analysis Center, http://cdiac.ornl.gov/oceans/co2rprt.html.)
Season	SSS	SST (°C)	P (μmol/kg)	Si (μmol/kg)	Alk. (μmol/kg)	CO2 (μmol/kg)	[CO32-] (μmol/kg)
Dec-Feb	36.583	18.4535	0.0708474	2.95986	2362.27	2056.67	214.895
Mar-May	36.4796	17.6832	0.112041	1.56751	2372.82	2068.99	213.937
Jun-Aug	36.5139	19.6183	0.0670506	0.709609	2364.22	2059.33	215.158
Sep-Nov	36.5885	20.618	0.0733194	1.5996	2358.9	2046.18	220.278

## Sheet: Carbonate System ESTOC
Supplements to: Weinkauf, M. F. G., Kunze, J. G., Waniek, J. J., and Kucera, M.: "Seasonal variation in shell calcification of planktonic Foraminifera in the NE Atlantic reveals species-specific response to temperature, productivity, and optimum growth conditions", PLOS ONE
SSS:		Sea surface salinity (Source: González-Dávila, M., Santana-Casiano, J. M., Rueda, M.-J., Llinás, O., and Gonzáles-Dávila, E.-F. (2008) "Surface carbon dioxide measurements between 1994 and 2004 at site ESTOC", Faculty of Marine Sciences, University of Las Palmas, Gran Canaria, http://doi.pangaea.de/10.1594/PANGAEA.690705.)
SST:		Sea surface temperature (Source: González-Dávila, M., Santana-Casiano, J. M., Rueda, M.-J., Llinás, O., and Gonzáles-Dávila, E.-F. (2008) "Surface carbon dioxide measurements between 1994 and 2004 at site ESTOC", Faculty of Marine Sciences, University of Las Palmas, Gran Canaria, http://doi.pangaea.de/10.1594/PANGAEA.690705.)
TA:		Total alkalinity of the surface water (Source: González-Dávila, M., Santana-Casiano, J. M., Rueda, M.-J., Llinás, O., and Gonzáles-Dávila, E.-F. (2008) "Surface carbon dioxide measurements between 1994 and 2004 at site ESTOC", Faculty of Marine Sciences, University of Las Palmas, Gran Canaria, http://doi.pangaea.de/10.1594/PANGAEA.690705.)
fCO2:		CO2 fugacity of the surface water (Source: González-Dávila, M., Santana-Casiano, J. M., Rueda, M.-J., Llinás, O., and Gonzáles-Dávila, E.-F. (2008) "Surface carbon dioxide measurements between 1994 and 2004 at site ESTOC", Faculty of Marine Sciences, University of Las Palmas, Gran Canaria, http://doi.pangaea.de/10.1594/PANGAEA.690705.)
[CO32-]		Carbonate saturation of the surface sea water, calculated with CO2Sys v. 2.1 (Lewis, E., Wallace, D., and Allison, L. J. (1998) "Program developed for CO2 system calculations", Tech. Rep. 4735, Carbon Dioxide Information Analysis Center, http://cdiac.ornl.gov/oceans/co2rprt.html.)
Day	SSS	SST (°C)	TA (μmol/kg)	fCO2 (μatm)	[CO32-] (μmol/kg)
2002-02-28	36.655	18.901	2465	345.776	225.698
2002-03-04	36.756	18.87	2473	345.514	227.123
2002-04-14	36.756	18.87	2473	344.748	227.442
2002-05-15	36.674	19.032	2467	339.367	229.582
2002-06-29	36.784	20.522	2469	366.046	228.762
2002-09-13	36.624	22.599	2460	383.262	233.325
2002-10-16	36.951	23.513	2481	392.173	239.975
2002-11-23	36.806	22.111	2472	380.337	233.778
2003-02-01	36.773	19.605	2469	361.51	224.733
2003-02-21	36.737	18.787	2468	354.73	222.018
2003-02-24	36.714	18.651	2467	349.383	223.099
2003-03-19	36.685	18.792	2465	347.129	224.528
2003-04-08	36.762	19.518	2471	348.135	229.876
